# Supplementary material for: Polo-like kinase (PLK) 5, a new member of the PLK family, serves as a biomarker to indicate anabatic tumor burden and poor prognosis for resectable non-small cell lung cancer
Source: Front Surg. 2023 Jan 6;9:964044. doi: 10.3389/fsurg.2022.964044 (PMC9856523; doi:10.3389/fsurg.2022.964044)
Supplement: Supplementary file 1 [file Datasheet1.zip]

Archive with 3 entries (3 files):
- 2. Statistical figures process.pzfx
- 3. SPSS statistical process.spv
- 1. Raw data.xlsx
