# Supplementary material for: Polo-like kinase (PLK) 5, a new member of the PLK family, serves as a biomarker to indicate anabatic tumor burden and poor prognosis for resectable non-small cell lung cancer
Source: Front Surg. 2023 Jan 6;9:964044. doi: 10.3389/fsurg.2022.964044 (PMC9856523; doi:10.3389/fsurg.2022.964044)
Supplement: Supplementary file 1 [file Datasheet1.zip › 1. Raw data.xlsx]

## Sheet: NSCLC (N=210)
ID	Age (years)	Age (>60=1)	Gender (Male=1, Female=0)-adjusted	Smoke	Drink	Hypertension	Hyperlipidemia	Diabetes	Subtype (Adenocarcinoma=1, Squamous cell carcinoma=2, others=3)	Pathological grade (G1=1, G2=2, G3=3)	Tumor size >5 cm	LYN	Distant M	TNM.stage	ECOG PS score	CEA (ng/ml)	CEA abnormal >5 ng/ml	CA125 (U/ml)	CA125 abnormal > 35 U/ml	Neo-adjuvant chemotherapy=1	Neo-adjuvant chemotherapy regimen (NP=1, TP=2, GP=3, DP=4)	Neo-adjuvant ICI (immune checkpoint inhibitor)	Adjuvant chemotherapy=1	Adjuvant chemotherapy regimen (NP=1, TP=2, GP=3, DP=4)	Adjuvant ICI (immune checkpoint inhibitor)	Event =1	DFS	Death=1	OS	PLK5 protein high expression (Tumor)	PLK5 IHC score (Tumor)	PLK5 IHC score (Non-tumor)	PCR validation	PLK5 mRNA (Tumor)	PLK5 mRNA high expression (Tumor)	PLK5 mRNA (Non-tumor)
1	44	0	1	0	0	1	1	0	2	3	0	0	0	2	1	10.1	1	16.2	0	0		0	1	1	0	1	37	1	55	0	2		1	1	0.43
2	72	1	1	1	0	0	0	0	1	2	0	1	0	2	0	23.7	1	23.6	0	0		0	1	3	0	0	63	0	63	0	0		0
3	67	1	0	1	1	1	1	0	1	1	1	1	0	3	1	3.6	0	1963.1	1	1	4	0	1	4	0	1	34	1	55	0	0		0
4	37	0	1	1	0	0	0	0	3	2	0	0	0	2	0	4.3	0	12.4	0	0		0	1	3	0	1	44	0	57	0	2		0
5	63	1	1	0	0	1	0	0	2	3	1	1	0	3	1	1.6	0	13.3	0	1	1	0	1	1	0	1	17	1	21	0	0		0
6	70	1	0	0	0	0	0	1	1	2	1	1	0	3	0	32.1	1	183.2	1	1	1	1	1	1	1	0	15	0	15	0	1		0
7	50	0	1	1	0	0	0	1	2	2	0	0	0	1	0	17.6	1	98	1	0		0	0		0	0	48	0	48	0	1		0
8	65	1	1	1	0	0	0	1	1	2	0	0	0	1	0	6.5	1	10.8	0	0		0	0		0	0	28	0	28	1	6		1	1	0.443
9	48	0	0	1	0	0	0	0	1	2	0	1	0	2	0	2.8	0	54.8	1	0		0	1	1	0	1	12	1	16	0	2		0
10	52	0	1	0	0	0	0	0	1	3	0	0	0	1	0	22.1	1	83.5	1	0		0	0		0	0	36	0	36	1	4		0
11	75	1	0	0	0	1	0	1	1	2	0	1	0	3	0	122.4	1	127.9	1	0		0	1	1	0	1	23	1	23	0	0		1	1	0.326
12	77	1	1	0	0	0	1	1	2	3	0	0	0	2	0	20.6	1	74.1	1	0		0	1	4	0	0	53	0	53	1	4		1	1	0.696
13	74	1	0	1	1	0	0	0	1	3	1	0	0	2	0	11.2	1	88.9	1	0		0	1	1	0	1	36	1	52	0	0		0
14	73	1	1	0	1	0	0	0	2	1	1	0	0	2	1	2	0	13.8	0	0		0	1	1	0	1	34	1	46	0	0		0
15	78	1	1	0	0	0	0	1	1	2	0	0	0	2	0	38.9	1	116.5	1	0		0	1	3	1	1	28	0	60	0	0		1	0	0.117
16	77	1	1	0	0	1	0	1	1	2	0	1	0	3	0	114.8	1	126.9	1	1	1	0	1	1	0	1	22	1	24	0	0		1	0	0.141
17	63	1	1	0	0	0	0	1	2	2	0	0	0	2	0	2.4	0	94.2	1	0		0	1	1	0	1	31	0	52	0	0		1	0	0.094
18	30	0	1	1	0	0	0	0	2	3	1	1	0	3	0	8.1	1	1541.9	1	1	4	0	1	4	0	1	57	1	57	1	4		0
19	60	0	1	1	1	0	1	0	2	1	1	0	0	3	0	1.9	0	3.1	0	1	1	0	1	1	0	0	28	0	28	0	3		0
20	63	1	0	1	0	0	0	0	2	2	1	1	0	3	1	39.3	1	67	1	1	1	0	1	1	0	1	41	0	52	0	0		0
21	64	1	1	1	1	0	0	0	2	3	1	1	0	3	0	112.4	1	60.3	1	1	1	0	1	1	0	1	10	1	18	0	0		0
22	71	1	1	0	1	0	0	0	2	1	1	0	0	3	1	1.4	0	12.1	0	1	1	0	1	1	0	1	6	1	9	0	0		0
23	51	0	1	0	1	1	0	0	1	1	1	0	0	3	1	2.3	0	939.1	1	1	3	1	1	3	1	0	59	0	59	0	3		0
24	74	1	1	0	0	0	1	0	1	3	0	1	0	2	0	71.1	1	10.8	0	0		0	1	1	0	1	10	1	37	0	2	6	1	0	0.236	1.848
25	56	0	1	1	1	0	1	0	2	2	1	1	0	2	0	52.3	1	7.2	0	1	1	0	1	1	0	0	46	0	46	0	0		0
26	74	1	1	0	1	0	1	0	2	2	0	0	0	1	0	2.7	0	62.1	1	0		0	0		0	1	49	1	57	0	1		0
27	59	0	0	1	0	1	0	0	2	2	1	0	0	2	0	19.7	1	295.2	1	0		0	0		0	1	43	0	47	0	3		0
28	70	1	0	0	0	0	0	1	2	2	0	0	0	2	0	2.7	0	67.9	1	0		0	1	2	0	1	26	1	34	0	0	2	1	0	0.228	0.875
29	57	0	1	0	0	0	0	0	2	2	0	0	0	2	0	2.7	0	15.2	0	0		0	1	1	0	1	26	1	43	0	3		0
30	59	0	0	0	0	0	0	1	2	3	1	0	0	3	1	2.5	0	15.7	0	1	1	0	1	1	0	1	15	1	15	0	0		1	1	0.432
31	52	0	1	1	1	0	0	0	1	2	0	0	0	1	0	115.9	1	0.5	0	0		0	0		0	1	27	0	27	0	0		0
32	76	1	1	1	0	0	1	0	1	2	1	1	0	2	1	35.3	1	17.5	0	0		0	1	1	0	0	33	0	33	1	8		1	1	0.924
33	60	0	1	1	1	1	1	0	1	2	1	1	0	3	1	1.2	0	157.2	1	1	3	0	1	3	0	0	45	0	45	0	2		0
34	56	0	0	1	0	0	0	0	1	3	0	0	0	1	0	13.7	1	9.9	0	0		0	0		0	0	62	0	62	0	2		0
35	53	0	1	1	0	0	0	0	2	3	0	0	0	1	0	530.2	1	344.1	1	0		0	0		0	1	48	1	54	0	0		0
36	56	0	1	0	0	0	1	0	2	3	1	1	0	3	1	6	1	645.9	1	1	1	1	1	1	1	1	16	1	25	1	4		0
37	64	1	1	0	1	1	0	0	2	2	0	0	0	2	0	2.9	0	14	0	0		0	1	1	0	0	59	0	59	1	6		0
38	77	1	0	1	0	0	0	0	1	3	1	1	0	3	0	3.2	0	45	1	1	1	0	1	1	0	1	15	1	15	0	0		0
39	67	1	1	1	0	1	0	0	1	1	1	0	0	3	0	22.6	1	17.7	0	1	4	0	1	4	0	0	42	0	42	0	3	8	1	1	0.346	1.453
40	66	1	1	0	0	1	1	0	2	3	1	1	0	3	0	2.2	0	10.2	0	1	3	0	1	3	0	1	17	1	27	0	0		0
41	56	0	0	1	1	1	1	1	2	3	0	0	0	1	0	2.6	0	20	0	0		0	0		0	0	21	0	21	0	0		0
42	70	1	1	0	0	0	0	0	2	2	1	1	0	3	1	3.9	0	108.5	1	1	1	1	1	1	0	1	21	1	28	0	1		0
43	59	0	0	1	0	1	0	0	1	2	1	0	0	2	0	4.5	0	65.3	1	0		0	1	1	0	1	51	1	54	0	0		0
44	71	1	1	1	0	0	0	0	2	2	1	1	0	3	1	1351.6	1	46.1	1	1	1	0	1	1	0	1	34	1	51	0	0		0
45	74	1	1	1	1	0	0	0	1	3	1	0	0	2	0	9.9	1	73.7	1	0		0	0		0	1	46	1	62	0	0		1	1	0.433
46	67	1	0	1	1	1	1	0	1	1	1	1	0	3	1	4.8	0	1198.5	1	1	1	0	1	1	0	1	31	1	42	0	0		1	0	0.049
47	61	1	1	0	0	0	0	0	2	1	1	0	0	2	0	28	1	67	1	0		0	1	1	0	0	22	0	22	0	1		0
48	58	0	1	0	1	1	1	1	1	2	1	1	0	2	0	0.7	0	12.3	0	0		0	1	3	0	1	44	0	46	0	0		0
49	70	1	1	1	1	1	1	1	1	1	0	0	0	1	0	0.7	0	1736.6	1	0		0	0		0	1	31	0	49	0	3		0
50	72	1	1	1	1	0	0	0	1	1	0	0	0	1	0	4.1	0	35.8	1	0		0	0		0	0	37	0	37	0	1		0
51	57	0	1	1	1	0	0	0	2	3	1	1	0	3	1	111.8	1	42.7	1	1	2	0	1	2	0	1	26	1	29	0	0		0
52	29	0	1	1	0	0	0	0	2	3	1	1	0	3	0	4.7	0	953.2	1	1	1	0	1	1	0	0	66	0	66	0	0		0
53	45	0	0	0	0	1	1	0	2	3	0	0	0	2	1	11.8	1	12.7	0	0		0	1	1	0	1	34	1	52	0	2		0
54	69	1	1	1	0	0	0	0	2	2	1	1	0	3	1	5.5	1	3.1	0	1	3	0	1	3	0	1	15	1	25	0	1		0
55	54	0	1	1	0	0	0	0	1	2	0	0	0	2	1	2.9	0	651.9	1	0		0	1	1	1	1	29	0	45	0	0		1	0	0.063
56	49	0	1	1	0	0	0	0	1	2	0	1	0	2	0	2.1	0	26.8	0	0		0	1	1	0	1	24	1	37	0	1		0
57	59	0	0	1	0	1	1	1	1	3	1	0	0	2	0	32.9	1	22.9	0	0		0	1	2	0	1	13	1	22	1	4		0
58	77	1	1	0	1	1	1	0	1	2	0	0	0	1	1	3.3	0	1.5	0	0		0	0		0	0	31	0	31	0	0		0
59	70	1	0	1	0	0	0	0	1	2	0	0	0	2	0	3.8	0	7.7	0	0		0	0		0	1	22	0	48	0	0		0
60	73	1	0	1	0	0	0	0	1	3	1	1	0	3	0	3.3	0	3.8	0	1	2	0	1	2	0	1	31	1	36	0	0		0
61	68	1	1	1	0	0	0	0	2	2	1	0	0	2	1	7.8	1	3.2	0	1	1	1	1	1	0	0	19	0	19	0	2		1	1	0.758
62	69	1	1	1	0	0	0	0	2	3	1	0	0	3	0	0.3	0	40.7	1	1	1	1	1	1	1	1	25	0	28	0	1		1	1	0.38
63	53	0	1	1	0	1	0	0	2	2	1	0	0	2	0	2.5	0	39.4	1	0		0	1	2	0	1	51	1	57	0	3		0
64	52	0	1	0	0	1	0	0	2	3	0	0	0	2	0	1.2	0	14.2	0	0		0	1	3	0	1	43	0	54	0	0		1	0	0.315
65	69	1	1	0	0	0	0	1	2	2	0	0	0	2	0	28	1	9.1	0	0		0	1	1	0	0	56	0	56	1	6		0
66	66	1	0	0	0	0	0	0	1	2	1	1	0	3	0	28.8	1	179.6	1	1	1	0	1	1	0	0	17	0	17	0	1		0
67	48	0	0	1	0	0	0	0	2	2	1	0	0	2	0	7.2	1	48.2	1	0		0	1	1	0	1	43	1	47	0	2	4	1	1	0.474	1.449
68	62	1	1	1	1	0	0	0	2	2	0	0	0	1	0	10.8	1	31.9	0	0		0	0		0	0	17	0	17	0	0	0	1	0	0.22	0.571
69	61	1	1	0	0	1	1	0	2	3	1	1	0	3	0	2.5	0	7.1	0	1	1	0	1	1	0	1	23	1	30	0	0		0
70	58	0	0	1	1	0	0	0	2	2	0	0	0	1	0	124.6	1	126.6	1	0		0	0		0	0	17	0	17	0	0		0
71	57	0	1	1	0	1	0	0	1	1	0	0	0	2	0	2.1	0	23.8	0	0		0	1	1	0	1	30	1	43	0	2	6	1	1	0.726	1.263
72	68	1	1	0	1	0	0	0	2	1	1	0	0	2	0	2.5	0	6.1	0	0		0	1	2	0	1	41	0	50	1	8		0
73	65	1	1	0	0	0	0	0	1	2	0	0	0	1	0	1.8	0	21.8	0	0		0	0		0	0	22	0	22	1	6		0
74	66	1	1	1	0	0	0	0	1	2	1	0	0	2	1	22.6	1	13.1	0	0		0	1	1	0	0	38	0	38	0	3	8	1	1	0.668	1.626
75	42	0	1	1	1	1	1	0	1	2	0	0	0	2	0	0.9	0	10.1	0	0		0	1	3	0	1	31	0	41	1	4		0
76	73	1	1	0	0	0	0	0	2	3	0	0	0	2	0	4.2	0	18.7	0	0		0	1	1	1	0	55	0	55	0	0		0
77	41	0	0	1	0	0	0	0	1	3	1	0	0	2	0	45.7	1	34.4	0	0		0	1	2	0	1	41	1	55	0	0	1	1	0	0.046	0.366
78	64	1	1	1	1	0	0	0	2	3	1	1	0	3	1	51.8	1	74	1	1	4	0	1	4	0	1	28	1	28	0	0		0
79	62	1	1	1	0	0	0	0	1	2	1	1	0	3	0	52.5	1	25.4	0	1	3	0	1	3	0	0	55	0	55	1	4		0
80	57	0	1	0	0	0	0	0	2	2	0	0	0	2	0	3.5	0	14.1	0	0		0	1	2	0	1	43	1	59	0	3		0
81	72	1	0	1	0	0	0	0	1	3	1	0	0	2	0	14.6	1	56.3	1	0		0	1	1	0	0	18	0	18	0	0	0	1	0	0.161	0.165
82	48	0	1	1	0	0	0	0	1	2	0	1	0	2	1	2.6	0	37.8	1	0		0	1	1	0	1	15	1	30	0	0	3	1	0	0.149	1.049
83	56	0	0	1	1	0	0	0	3	3	1	0	0	2	0	102.5	1	68	1	1	1	0	1	1	0	1	18	0	31	1	4		0
84	67	1	1	1	0	0	0	0	1	2	0	1	0	2	1	24	1	5	0	0		0	1	1	0	1	54	0	65	0	1		1	1	0.397
85	71	1	1	0	1	0	0	0	2	1	0	0	0	2	0	0.6	0	23.8	0	0		0	1	3	0	0	41	0	41	1	9		0
86	55	0	1	0	0	1	0	0	1	2	0	1	0	2	0	1.9	0	26.3	0	0		0	1	1	0	0	59	0	59	0	0		0
87	52	0	0	1	1	0	0	0	3	2	1	1	0	3	1	81.1	1	21.2	0	1	1	0	1	1	0	1	33	1	44	0	0	3	1	1	0.597	0.851
88	78	1	1	1	1	0	0	0	2	2	0	1	0	2	0	1.4	0	2.9	0	0		0	1	1	0	0	56	0	56	1	4		0
89	47	0	0	0	0	0	0	0	1	2	0	1	0	2	1	996	1	67.3	1	0		0	1	1	0	1	17	1	17	0	0		1	0	0.065
90	67	1	1	1	0	0	0	0	1	2	0	1	0	2	1	24.3	1	8	0	0		0	1	2	0	1	49	0	60	0	3		0
91	69	1	1	0	1	1	0	0	2	2	1	0	0	3	1	11.3	1	440.4	1	1	4	0	1	4	0	1	23	0	24	0	0		0
92	57	0	1	0	1	1	1	1	1	2	1	0	0	2	0	1.1	0	6.4	0	0		0	1	1	0	1	38	0	40	0	0		0
93	64	1	1	1	1	0	0	0	1	2	1	1	0	3	0	51.9	1	32.6	0	1	3	1	1	3	1	0	69	0	69	1	8		1	1	0.373
94	50	0	1	1	0	0	1	0	3	2	0	0	0	1	0	55.2	1	6.9	0	0		0	0		0	0	31	0	31	1	4		1	1	0.4
95	55	0	1	1	0	1	1	0	1	1	0	0	0	2	0	2.6	0	16.4	0	0		0	1	1	0	1	30	0	43	0	2		1	1	0.495
96	60	0	1	0	1	0	0	0	2	1	1	0	0	3	0	2.8	0	3.9	0	1	1	1	1	1	1	0	34	0	34	0	0		1	0	0.067
97	71	1	0	0	0	0	0	0	2	2	1	1	0	3	1	4	0	103.9	1	1	1	0	1	1	0	1	26	1	32	0	0		0
98	68	1	1	1	1	0	0	0	1	3	1	0	0	2	1	3.1	0	43.5	1	0		0	1	1	0	1	11	1	19	0	0		0
99	74	1	1	1	0	0	0	0	1	2	1	1	0	2	0	31.1	1	26.7	0	0		0	0		0	0	65	0	65	0	0	3	1	1	0.364	0.612
100	44	0	1	1	0	0	0	0	3	2	0	1	0	2	0	2.5	0	48	1	0		0	1	1	0	1	27	0	41	0	3		0
101	69	1	1	1	0	0	0	0	1	2	0	0	0	1	0	29.4	1	28.6	0	0		0	0		0	0	21	0	21	1	8		0
102	61	1	1	0	1	0	0	0	1	3	1	1	0	3	0	101	1	67.4	1	1	3	0	1	3	0	1	13	1	19	0	0		0
103	71	1	1	1	0	0	0	0	1	2	1	0	0	2	1	36.3	1	18.2	0	0		0	1	1	0	0	25	0	25	1	4		1	1	0.529
104	77	1	0	1	0	1	0	0	2	2	0	0	0	1	1	40.6	1	75.4	1	0		0	0		0	0	22	0	22	0	0		0
105	60	0	1	1	1	1	1	0	1	1	0	0	0	2	0	0.8	0	7.8	0	0		0	1	4	0	1	26	0	39	0	1		1	1	0.659
106	69	1	1	1	0	0	0	0	2	3	1	0	0	2	1	0.5	0	45.8	1	0		0	1	4	0	1	27	0	28	0	0		0
107	64	1	1	0	1	0	0	0	2	1	1	0	0	2	0	1.6	0	5.1	0	0		0	1	1	0	1	36	0	50	1	9		1	1	0.827
108	58	0	0	0	1	0	0	0	2	2	1	1	0	3	1	56.9	1	20.6	0	1	2	0	1	2	0	1	39	1	49	0	0		0
109	68	1	1	0	1	0	0	0	2	1	1	0	0	2	1	1	0	15.3	0	0		0	1	2	1	0	40	0	40	0	0	1	1	0	0.204	0.093
110	68	1	1	0	1	0	0	0	2	2	0	0	0	1	0	0.7	0	38.7	1	0		0	0		0	0	30	0	30	0	0		1	0	0.316
111	70	1	1	1	0	1	0	0	1	1	1	0	0	3	0	45	1	173.9	1	1	4	0	1	4	0	0	46	0	46	0	2		0
112	79	1	0	1	1	0	0	0	1	2	0	0	0	1	0	9.9	1	203	1	0		0	0		0	0	28	0	28	0	0	2	1	0	0.183	0.136
113	39	0	1	0	0	0	0	0	2	3	0	0	0	1	0	3.1	0	3.6	0	0		0	0		0	1	19	1	23	0	0		0
114	53	0	0	1	1	0	0	0	1	2	1	1	0	3	1	75.1	1	23	0	1	1	0	1	1	0	1	13	1	11	0	0		0
115	53	0	1	1	0	0	0	0	1	2	0	1	0	2	0	937.8	1	50.2	1	0		0	1	4	0	1	16	1	20	0	0		1	1	0.548
116	54	0	1	0	0	0	0	0	2	3	0	0	0	1	1	4.5	0	686	1	1	1	0	1	1	0	1	29	0	29	1	4		0
117	71	1	0	0	1	0	0	0	1	2	0	1	0	3	1	17.6	1	56.5	1	0		0	1	1	1	1	21	1	31	0	0		0
118	62	1	0	0	0	1	0	0	1	2	1	0	0	3	0	1.6	0	23.1	0	1	1	1	1	1	1	0	56	0	56	0	0		1	0	0.161
119	66	1	1	1	0	1	0	0	1	1	1	0	0	2	0	41.7	1	279.4	1	0		0	1	2	0	0	50	0	50	0	0		0
120	64	1	1	1	0	1	0	0	1	1	1	0	0	3	0	25.5	1	16.8	0	1	1	0	1	1	0	0	36	0	36	1	8		1	1	0.733
121	48	0	1	0	0	0	0	0	1	2	0	1	0	2	1	889.4	1	68.7	1	0		0	1	1	0	1	16	1	19	0	0		0
122	64	1	1	0	0	0	0	0	1	2	1	0	0	2	0	3.3	0	62.1	1	0		0	1	1	0	1	9	0	33	0	0		0
123	70	1	1	1	0	0	0	0	2	2	1	1	0	3	1	406.4	1	44.3	1	1	4	0	1	4	0	1	9	1	49	0	0	4	1	0	0.033	1.217
124	51	0	1	0	0	0	0	0	1	2	0	0	0	1	0	1.2	0	7.8	0	0		0	0		0	0	50	0	50	1	6		0
125	72	1	0	1	1	0	0	0	1	3	0	0	0	2	0	2.8	0	53.3	1	0		0	1	1	1	0	45	0	45	0	0		1	0	0.19
126	63	1	1	1	0	0	0	0	1	2	1	1	0	3	1	806.5	1	43.2	1	1	1	0	1	1	0	1	34	1	44	0	0		0
127	68	1	1	0	0	0	0	0	1	3	0	1	0	2	0	64.6	1	10	0	0		0	1	4	0	1	42	1	47	0	0	1	1	1	0.392	0.477
128	52	0	1	1	0	0	0	1	1	3	0	0	0	1	0	1.6	0	382.2	1	0		0	0		0	0	14	0	14	0	1		1	0	0.295
129	55	0	1	1	1	1	0	0	2	1	0	0	0	1	0	1.2	0	43.9	1	0		0	0		0	1	18	0	28	0	3		1	0	0.19
130	49	0	0	0	0	1	1	0	2	3	1	0	0	2	1	3.3	0	57	1	0		0	1	4	0	0	27	0	27	0	0		0
131	45	0	0	0	1	0	0	0	1	2	1	0	0	3	1	112.9	1	44.4	1	1	4	0	1	4	0	1	10	1	17	1	6		0
132	44	0	1	1	0	0	0	0	1	2	0	1	0	2	0	2.7	0	21.6	0	0		0	1	1	0	1	12	1	33	0	0	0	1	1	0.449	0.279
133	74	1	0	0	0	0	0	0	2	3	0	0	0	2	0	29.3	1	99.3	1	0		0	1	1	0	0	67	0	67	1	4		1	1	0.598
134	76	1	1	0	1	0	0	0	1	3	1	0	0	3	1	23.5	1	208.7	1	1	3	0	1	3	0	1	32	0	48	0	1		1	1	0.328
135	78	1	1	0	0	1	0	0	2	2	0	0	0	1	1	3	0	11	0	0		0	0		0	1	33	1	33	1	4		0
136	61	1	1	1	1	0	1	0	1	3	1	1	0	3	0	86.5	1	52.8	1	1	1	0	1	1	0	1	14	1	16	0	0		0
137	69	1	0	1	0	0	1	0	1	3	1	1	0	3	1	2.8	0	3.3	0	1	3	0	1	3	0	1	32	1	38	0	0		0
138	46	0	1	0	0	1	1	0	1	3	0	0	0	1	0	2.6	0	25.5	0	0		0	0		0	1	35	0	45	1	4		0
139	54	0	1	1	0	0	0	0	1	3	1	0	0	3	1	51	1	44.1	1	1	1	0	1	1	0	1	48	1	59	0	0		0
140	74	1	0	0	0	0	0	0	1	2	0	0	0	2	0	1	0	30.7	0	0		0	1	1	0	0	36	0	36	0	2		1	0	0.244
141	44	0	1	1	0	0	0	0	2	2	1	0	0	3	0	9.7	1	75.9	1	1	3	0	1	3	0	1	37	1	41	0	2		0
142	74	1	1	0	0	0	0	0	2	2	1	1	0	3	1	4	0	4.1	0	1	4	0	1	4	0	1	10	1	10	0	0		0
143	74	1	1	0	0	0	0	0	1	1	1	0	0	3	0	21.3	1	17.2	0	1	4	0	1	4	0	1	20	1	44	0	0		0
144	66	1	1	1	1	0	0	0	3	3	1	0	0	2	1	2	0	54.2	1	0		0	1	2	0	1	8	1	13	0	0		1	0	0.16
145	33	0	0	0	0	0	0	0	2	3	1	1	0	3	0	5.3	1	1857.7	1	1	1	1	1	1	1	1	59	0	66	0	0	0	1	0	0.142	0.081
146	69	1	0	0	1	0	0	0	1	1	1	0	0	3	0	69.8	1	31.8	0	1	1	0	1	1	0	1	33	1	35	0	3		0
147	66	1	1	1	0	0	0	0	1	3	1	0	0	3	0	14.5	1	79.2	1	1	1	0	1	1	0	0	42	0	42	0	1	4	1	1	0.522	1.03
148	55	0	1	0	1	0	0	0	2	1	0	1	0	2	1	1.5	0	351.7	1	0		0	1	4	0	0	65	0	65	1	9	12	1	1	1.028	2.471
149	65	1	0	0	1	0	0	0	2	1	1	0	0	2	1	0.8	0	12.7	0	0		0	1	4	0	0	15	0	15	0	3		0
150	68	1	1	0	1	1	0	0	1	2	0	0	0	2	0	7.2	1	375	1	0		0	1	1	0	1	38	0	41	1	4		0
151	64	1	1	1	0	0	0	0	1	2	0	1	0	3	1	23.8	1	4.7	0	1	2	0	1	2	0	1	51	0	62	0	0	3	1	0	0.201	1.4
152	62	1	1	1	0	1	0	0	1	1	1	0	0	2	0	36.9	1	197.2	1	0		0	1	1	0	0	46	0	46	0	0		1	0	0.143
153	48	0	1	0	0	1	0	0	2	2	1	0	0	3	0	2.9	0	42.4	1	1	4	0	1	4	0	1	54	1	61	1	4		0
154	35	0	1	1	0	0	0	0	2	3	1	1	0	3	0	5.1	1	2793.6	1	1	1	1	1	1	1	1	60	1	60	0	0		0
155	76	1	1	0	0	0	0	0	2	3	0	0	0	2	0	3.2	0	24.3	0	0		0	1	2	1	0	29	0	29	0	0		0
156	75	1	0	1	0	0	0	0	1	2	1	1	0	3	1	7.7	1	29.1	0	1	1	0	1	1	0	1	24	1	38	1	6		0
157	70	1	1	1	0	0	0	0	1	2	0	1	0	3	0	20	1	21.1	0	1	4	0	1	4	0	1	54	0	65	0	0		1	0	0.069
158	74	1	0	0	0	0	0	1	1	2	0	0	0	1	0	479.2	1	29.3	0	0		0	0		0	0	37	0	37	0	2		0
159	28	0	1	1	0	0	0	0	2	3	1	1	0	3	0	6	1	1111.4	1	1	1	0	1	1	0	1	51	1	51	0	2		0
160	60	0	1	0	1	0	0	0	2	1	0	0	0	2	0	73.6	1	92.3	1	1	1	0	1	1	0	0	45	0	45	0	0		1	0	0.264
161	60	0	0	0	0	1	1	1	1	3	1	1	0	3	0	29.3	1	32.5	0	0		0	0		0	1	7	1	13	0	0	0	1	0	0.177	0.541
162	71	1	1	0	1	0	0	0	2	1	1	0	0	2	1	1.5	0	6	0	0		0	0		0	1	29	1	36	1	8	8	1	1	1.163	1.726
163	33	0	1	0	0	0	0	0	2	3	1	1	0	3	1	26.7	1	22	0	1	1	0	1	1	0	1	46	1	46	0	3		0
164	63	1	0	1	1	0	0	0	1	3	1	1	0	3	0	65.2	1	80.1	1	1	1	0	1	1	0	1	23	1	36	0	0		1	0	0.031
165	49	0	0	0	0	1	0	0	1	2	1	1	0	3	0	335	1	54	1	1	1	0	1	1	0	1	8	0	21	0	0		0
166	53	0	1	1	1	1	0	0	1	2	0	0	0	1	1	2.1	0	25.8	0	0		0	0		0	0	22	0	22	0	2		0
167	47	0	1	0	1	1	1	1	2	2	0	0	0	2	0	2.8	0	23.6	0	0		0	1	1	0	1	43	0	43	0	3		0
168	48	0	1	0	0	1	1	0	2	3	0	1	0	3	1	3.6	0	13	0	0		0	1	3	0	1	7	1	11	0	1		0
169	70	1	1	0	0	0	0	0	1	3	0	1	0	3	0	4.2	0	60.4	1	0		0	1	1	0	1	13	0	33	0	0	2	1	0	0.037	0.955
170	64	1	0	1	0	0	0	0	3	3	1	0	0	2	0	14	1	88.7	1	0		0	1	2	0	1	34	1	44	0	0		1	0	0.27
171	38	0	1	0	0	0	0	0	2	3	1	1	0	3	0	43.1	1	79.4	1	1	4	0	1	4	0	1	50	0	55	1	4		0
172	51	0	1	0	0	1	0	0	2	3	0	0	0	2	0	0.8	0	18.1	0	0		0	1	3	0	1	37	0	47	0	0		0
173	54	0	0	1	1	1	1	0	1	3	0	0	0	1	0	3.3	0	369.9	1	0		0	0		0	0	11	0	11	1	4		0
174	76	1	1	0	0	0	0	1	1	2	0	0	0	2	1	22.1	1	96.4	1	0		0	1	2	0	1	29	0	61	0	0	2	1	1	0.449	1.206
175	67	1	0	0	0	0	0	0	2	2	1	1	0	3	0	29.4	1	126.2	1	1	1	0	1	1	0	1	35	0	46	0	0		1	1	0.509
176	27	0	1	0	1	1	0	0	1	2	1	0	0	3	0	52.5	1	2.7	0	1	1	1	1	1	1	1	34	1	40	0	1		1	0	0.274
177	76	1	1	0	0	0	0	0	1	2	0	0	0	1	0	30.5	1	120.7	1	0		0	0		0	1	24	0	56	0	1		0
178	47	0	1	1	0	0	0	0	2	2	0	1	0	2	1	14.7	1	101.1	1	0		0	1	2	0	1	14	1	18	0	0		0
179	56	0	1	0	1	1	1	1	1	2	1	0	0	2	0	1.2	0	7.2	0	0		0	1	2	0	1	33	1	33	0	0		0
180	67	1	1	0	1	1	0	0	3	2	1	1	0	3	0	3.2	0	9.2	0	1	1	0	1	1	0	1	49	0	52	0	1		1	1	0.401
181	62	1	1	1	1	1	1	0	1	2	1	1	0	3	0	1.1	0	6.1	0	0		0	1	3	0	1	8	0	37	0	0		0
182	80	1	1	1	0	0	0	0	1	3	1	1	0	3	1	81.3	1	451.9	1	0		0	0		0	1	8	1	31	0	0		0
183	49	0	1	1	1	1	0	0	1	2	0	0	0	2	0	1.2	0	10.3	0	0		0	1	1	0	1	7	0	17	0	0		1	0	0.321
184	75	1	0	0	1	1	0	0	2	2	0	0	0	2	0	2.4	0	21.1	0	0		0	1	1	0	0	39	0	39	1	6		1	1	0.569
185	54	0	1	0	0	0	0	0	2	3	1	1	0	3	1	4.3	0	1497.5	1	1	1	0	1	1	0	1	22	1	52	1	4		0
186	71	1	0	0	0	0	0	0	2	2	1	1	0	3	1	2.1	0	91.7	1	1	3	0	1	3	0	1	11	1	52	0	0		1	0	0.154
187	72	1	1	0	0	0	0	1	2	2	0	0	0	2	0	2.4	0	28.1	0	0		0	1	1	0	1	43	0	60	0	3		0
188	46	0	1	1	1	0	0	0	2	3	1	1	0	3	1	19.6	1	181.6	1	0		0	0		0	1	40	1	48	0	0	2	1	0	0.039	0.214
189	73	1	0	1	0	0	0	0	2	3	0	0	0	2	0	2.5	0	7.2	0	0		0	1	4	0	0	47	0	47	0	0		0
190	29	0	1	0	1	1	0	0	1	2	1	0	0	2	0	45.4	1	2.8	0	0		0	1	2	0	1	32	1	39	0	2		0
191	66	1	1	0	1	1	0	0	1	2	0	0	0	2	1	5.2	1	379.8	1	0		0	1	1	0	1	48	1	48	1	4		0
192	70	1	1	1	1	0	1	0	1	1	1	0	0	3	0	3.2	0	10.9	0	1	3	0	1	3	0	0	64	0	64	0	3		0
193	63	1	0	0	0	0	0	0	1	2	1	1	0	3	1	664.1	1	68.4	1	1	1	0	1	1	0	1	35	1	51	0	0		0
194	77	1	0	0	1	1	1	0	1	2	0	0	0	1	0	2.7	0	20.1	0	0		0	0		0	0	49	0	49	0	2		0
195	76	1	0	0	0	0	0	0	1	3	1	1	0	3	0	5	1	4.4	0	1	1	0	1	1	0	1	30	1	34	0	0		1	0	0.064
196	65	1	1	0	0	0	0	0	1	2	1	0	0	3	1	5.8	1	84	1	1	4	1	1	4	1	1	6	1	7	0	0		1	0	0.045
197	59	0	1	0	0	0	0	0	2	1	1	0	0	2	0	28.3	1	70.3	1	0		0	0		0	0	15	0	15	0	3		1	1	0.363
198	59	0	0	0	0	0	0	0	1	1	0	0	0	1	0	4.1	0	79.7	1	0		0	0		0	0	32	0	32	0	2	4	1	1	0.559	1
199	74	1	1	1	0	0	0	0	2	2	0	0	0	1	0	4.8	0	39.7	1	0		0	0		0	0	39	0	39	0	3	8	1	1	0.383	2.233
200	56	0	1	0	1	1	1	1	1	2	1	0	0	2	0	0.7	0	6	0	0		0	1	4	0	1	48	0	50	0	0		0
201	79	1	0	0	0	1	1	0	2	1	1	0	0	2	1	1.8	0	6	0	0		0	0		0	1	15	0	36	1	6	8	1	1	0.442	2.065
202	55	0	1	0	0	1	0	0	2	2	0	0	0	2	0	1	0	22.4	0	0		0	1	4	0	1	46	0	55	0	0		0
203	69	1	1	0	1	1	0	0	2	2	0	0	0	2	0	2.2	0	12.7	0	0		0	1	4	0	0	44	0	44	1	4		0
204	65	1	1	0	1	1	0	0	2	2	1	0	0	2	1	11.4	1	446.7	1	0		0	1	1	1	0	34	0	34	0	0	2	1	0	0.14	0.512
205	73	1	1	1	1	1	0	0	1	1	1	1	0	3	1	5.2	1	26.5	0	1	3	0	1	3	0	1	20	1	30	0	0		0
206	68	1	1	0	0	0	0	1	1	2	1	1	0	3	0	3.3	0	32.3	0	1	3	0	1	3	0	0	56	0	56	0	2		1	1	0.864
207	57	0	0	0	0	1	1	0	1	2	0	1	0	2	0	2.1	0	20	0	0		0	1	1	0	0	36	0	36	0	0		0
208	58	0	1	1	1	0	1	0	2	3	1	1	0	3	0	60.3	1	12.1	0	1	1	0	1	1	0	0	38	0	38	0	0		0
209	29	0	1	0	0	0	0	0	2	3	1	1	0	3	0	35.4	1	22.2	0	1	4	0	1	4	0	1	45	1	45	1	4		0
210	50	0	1	0	0	0	0	0	2	3	0	0	0	1	0	25.2	1	10.8	0	0		0	0		0	1	30	0	30	0	0		0
